# Supplementary material for: Integrative genomic and transcriptomic analyses of a bud sport mutant ‘Jinzao Wuhe’ with the phenotype of large berries in grapevines
Source: PeerJ. 2023 Jan 3;11:e14617. doi: 10.7717/peerj.14617 (PMC9817954; doi:10.7717/peerj.14617)
Supplement: Supplemental Information 2 [file peerj-11-14617-s002.xlsx]

## Sheet: Sheet1
Table S1: The information of metadata in NCBI SRA
BioProject	sample_name	organism	cultivar	age	geo_loc_name	tissue	biosample_accession
PRJNA795039	Himord Seedless	Vitis vinifera L.	Himord Seedless	2 weeks old	China	Leaf	SAMN24662598
	Jinzao Wuhe	Vitis vinifera L.	Jinzao Wuhe	2 weeks old	China	Leaf	SAMN24662599
PRJNA872374	Wuhebai	Vitis vinifera L.	Wuhebai	2 weeks old	China	Leaf	SAMN30465393
	Dawuhebai	Vitis vinifera L.	Dawuhebai	2 weeks old	China	Leaf	SAMN30465394
PRJNA795246	P_EL23_1	Vitis vinifera L.	Himord_Seedless_EL23	Full-flowering stage	China	Inflorescences	SAMN24697741
	P_EL23_2	Vitis vinifera L.	Himord_Seedless_EL23	Full-flowering stage	China	Inflorescences	SAMN24697742
	P_EL23_3	Vitis vinifera L.	Himord_Seedless_EL23	Full-flowering stage	China	Inflorescences	SAMN24697743
	P_EL31_1	Vitis vinifera L.	Himord_Seedless_EL31	berry expansion stage	China	berries	SAMN24697744
	P_EL31_2	Vitis vinifera L.	Himord_Seedless_EL31	berry expansion stage	China	berries	SAMN24697745
	P_EL31_3	Vitis vinifera L.	Himord_Seedless_EL31	berry expansion stage	China	berries	SAMN24697746
	P_EL35_1	Vitis vinifera L.	Himord_Seedless_EL35	véraison stage	China	berries	SAMN24697747
	P_EL35_2	Vitis vinifera L.	Himord_Seedless_EL35	véraison stage	China	berries	SAMN24697748
	P_EL35_3	Vitis vinifera L.	Himord_Seedless_EL35	véraison stage	China	berries	SAMN24697749
	P_EL38_1	Vitis vinifera L.	Himord_Seedless_EL38	maturity stage	China	berries	SAMN24697750
	P_EL38_2	Vitis vinifera L.	Himord_Seedless_EL38	maturity stage	China	berries	SAMN24697751
	P_EL38_3	Vitis vinifera L.	Himord_Seedless_EL38	maturity stage	China	berries	SAMN24697752
	V_EL23_1	Vitis vinifera L.	Jinzao_Wuhe_EL23	full-flowering stage	China	Inflorescences	SAMN24697753
	V_EL23_2	Vitis vinifera L.	Jinzao_Wuhe_EL23	full-flowering stage	China	Inflorescences	SAMN24697754
	V_EL23_3	Vitis vinifera L.	Jinzao_Wuhe_EL23	full-flowering stage	China	Inflorescences	SAMN24697755
	V_EL31_1	Vitis vinifera L.	Jinzao_Wuhe_EL31	berry expansion stage	China	berries	SAMN24697756
	V_EL31_2	Vitis vinifera L.	Jinzao_Wuhe_EL31	berry expansion stage	China	berries	SAMN24697757
	V_EL31_3	Vitis vinifera L.	Jinzao_Wuhe_EL31	berry expansion stage	China	berries	SAMN24697758
	V_EL35_1	Vitis vinifera L.	Jinzao_Wuhe_EL35	véraison stage	China	berries	SAMN24697759
	V_EL35_2	Vitis vinifera L.	Jinzao_Wuhe_EL35	véraison stage	China	berries	SAMN24697760
	V_EL35_3	Vitis vinifera L.	Jinzao_Wuhe_EL35	véraison stage	China	berries	SAMN24697761
	V_EL38_1	Vitis vinifera L.	Jinzao_Wuhe_EL38	maturity stage	China	berries	SAMN24697762
	V_EL38_2	Vitis vinifera L.	Jinzao_Wuhe_EL38	maturity stage	China	berries	SAMN24697763
	V_EL38_3	Vitis vinifera L.	Jinzao_Wuhe_EL38	maturity stage	China	berries	SAMN24697764
