# Supplementary material for: Integrative genomic and transcriptomic analyses of a bud sport mutant ‘Jinzao Wuhe’ with the phenotype of large berries in grapevines
Source: PeerJ. 2023 Jan 3;11:e14617. doi: 10.7717/peerj.14617 (PMC9817954; doi:10.7717/peerj.14617)
Supplement: Supplemental Information 4 [file peerj-11-14617-s004.xlsx]

## Sheet: Sheet1
Table S2: Annotation and statistics of SNPs.
SNP	Thompson Seedless	Dawuhebai	Himord Seedless	Jinzao Wuhe
DOWNSTREAN	3,910,072 (24.23%)	4,119,986 (24.33%)	6,126,324 (24.85%)	6,104,161 (24.82%)
EXON	419,763 (2.60%)	435,130 (2.57%)	645,825 (2.62%)	644,860 (2.57%)
INTERGENIC	2,442,369 (15.13%)	2,571,269 (15.18%)	3,472,754 (14.09%)	3,462,088 (15.19%)
INTRON	2,278,072 (14.12%)	2,372,145 (14.01%)	3,449,843 (13.99%)	3,446,731 (14.01%)
SPLICE_SITE_ACCEPTOR	851 (0.01%)	881 (0.01%)	1,334 (0.01%)	1,375 (0.01%)
SPLICE_SITE_DONOR	676 (0.004%)	752 (0.004%)	1,163 (0.01%)	1,160 (0.01%)
SPLICE_SITE_REGION	26,561 (0.17%)	27,471 (0.16%)	41,172 (0.17%)	41,127 (0.17%)
TRANSCRIPT	2,819,629 (17.47%)	2,932,692 (17.32%)	4,301,811 (17.45%)	4,298,376 (17.48%)
UPSTREAM	4,028,867 (24.96%)	4,255,733 (25.13%)	6,281,026 (25.48%)	6,259,550 (25.46%)
UTR_3_PRIME	124,360 (0.77%)	129,097 (0.76%)	189,577 (0.77%)	189,363 (0.77%)
UTR_5_PRIME	87,236 (0.54%)	91,095 (0.54%)	141,719 (0.58%)	141,421 (0.58%)
Transitions(Ts)	2658536	3663339	2531663	3670669
Transversions(Tv)	1289239	1835950	1231459	1841809
Ts/Tv	2.06	2	2.06	1.99
HET	2372237	2552239	3980456	3699590
HOM	1390785	1395536	1532022	1529699
HET_rate	0.6304	0.6465	0.7221	0.7218
Total	3763122	3947775	5512478	5499289
