# Supplementary material for: Integrative genomic and transcriptomic analyses of a bud sport mutant ‘Jinzao Wuhe’ with the phenotype of large berries in grapevines
Source: PeerJ. 2023 Jan 3;11:e14617. doi: 10.7717/peerj.14617 (PMC9817954; doi:10.7717/peerj.14617)
Supplement: Supplemental Information 9 [file peerj-11-14617-s009.xlsx]

## Sheet: Sheet1
Table S8 The DESeq2 results of DEGs at four different stages
	Up-regulated	Non-significant	Down-regulated	DEGs
S1	346	21461	649	995
S2	425	20951	655	1080
S3	1125	18284	930	2055
S4	733	19809	266	999
