# Supplementary material for: Integrative genomic and transcriptomic analyses of a bud sport mutant ‘Jinzao Wuhe’ with the phenotype of large berries in grapevines
Source: PeerJ. 2023 Jan 3;11:e14617. doi: 10.7717/peerj.14617 (PMC9817954; doi:10.7717/peerj.14617)
Supplement: Supplemental Information 13 [file peerj-11-14617-s013.zip]

Archive with 7 entries (6 files):
- code/PCA_method.R
- code/SNP_InDels_SV_calling.txt
- code/WGCNA.R
- code/circos.conf
- code/heatmap_method.R
- code/venn.R
- code/
