# Supplementary material for: Integrative genomic and transcriptomic analyses of a bud sport mutant ‘Jinzao Wuhe’ with the phenotype of large berries in grapevines
Source: PeerJ. 2023 Jan 3;11:e14617. doi: 10.7717/peerj.14617 (PMC9817954; doi:10.7717/peerj.14617)
Supplement: Supplemental Information 13 [file peerj-11-14617-s013.zip › code/SNP_InDels_SV_calling.txt]

###SNP and InDel calling
1. fastp -i ${tag}_1.fastq.gz -o ${tag}_clean_R1.fq.gz -I ${tag}_2.fastq.gz -O ${tag}_clean_R2.fq.gz -j $tag.fastp.json -h $tag.fastp.html -w 8 2> $tag.fastp.log
2. bwa mem -t 8 -M -R \"@RG\tID:$tag\tLB:$tag\tPL:Illumina\tPU:PE\tSM:$tag\" $genome $path/$tag"_clean_R1.fq.gz" $path/$tag"_clean_R2.fq.gz" |samtools view -@ 8 -bS > $tag.bam
   samtools quickcheck -v ./1_bam/*.bam > bad_bams.fofn && echo 'all ok' || echo 'some files failed check, see bad_bams.fofn'
   samtools stats -@ 8 ./1_bam/$tag.bam > ./2_bam_stats/$tag.bam.stats
   samtools sort -@ 8 ./1_bam/$tag.bam -o ./3_bam_sort/$tag.sort.bam
   samtools view -@ 8 -q 30 -bS ./3_bam_sort/$tag.sort.bam > ./4_bam_q30/$tag.sort.q30.bam
   gatk --java-options \"-Xms20G -Xmx20G\" MarkDuplicates -I ./4_bam_q30/$tag.sort.q30.bam -O ./5_bam_MarkDup/$tag.sort.q30.markdup.bam -M ./5_bam_MarkDup/$tag.sort.q30.markdup.metrics -AS true
   gatk ValidateSamFile -I ./5_bam_MarkDup/$tag.sort.q30.markdup.bam -O ./5_bam_MarkDup/$tag.sort.q30.markdup.bam.check
3. BamDeal modify bamSplit -i $tag.sort.q30.markdup.bam
   gatk --java-options \"-Xms2G -Xmx2G\" HaplotypeCaller -R $genome_file -ERC GVCF -I $j -O $tag.gvcf.gz 2> $tag.HaplotypeCaller.log
4. gatk CombineGVCFs -R "$genome" -O Chr"$i"_combined.gvcf.gz "$list" 2> Chr"$i"_CombineGVCFs.log" 
   gatk GenotypeGVCFs -R "$genome" -V Chr"$i"_combined.gvcf.gz -O Chr"$i"_popu.vcf.gz 2> Chr"$i"_GenotypeGVCFs.log" 
   gatk SelectVariants -R "$genome" -V Chr"$i"_popu.vcf.gz -O Chr"$i"_raw_indels.vcf.gz -select-type INDEL 2> Chr"$i"_SelectIndels.log" 
   gatk VariantFiltration -R "$genome" -V Chr"$i"_raw_indels.vcf.gz -O Chr"$i"_final_indels.vcf.gz --filter-expression \"QD < 2.0 || FS > 200.0 || ReadPosRankSum < -20.0\" --filter-name \"InDelsfilter\" 2> Chr"$i"_FilterIndels.log
   zcat Chr"$i"_final_indels.vcf.gz | perl -ne 'print if /^#/ or /PASS/' | bgzip > Chr"$i"_final_indels_passed.vcf.gz
   gatk SelectVariants -R "$genome" -V Chr"$i"_popu.vcf.gz -O Chr"$i"_raw_snps.vcf.gz -select-type SNP 2> Chr"$i"_SelectSNPs.log
   gatk VariantFiltration -R "$genome" -V Chr"$i"_raw_snps.vcf.gz -O Chr"$i"_final_snps.vcf.gz --filter-expression \"QD < 2.0 || MQ < 40.0 || FS > 60.0 || MQRankSum < -12.5 || ReadPosRankSum < -8.0\" --filter-name \"SNPsfilter\" --cluster-size 3 --cluster-window-size 10 2> Chr"$i"_FilterSNPs.log
   zcat Chr"$i"_final_snps.vcf.gz | perl -ne 'print if /^#/ or /PASS/' | bgzip > Chr"$i"_final_snps_passed.vcf.gz
5. gatk MergeVcfs $list1 -O final_merged_InDels_4samples_$dat.vcf.gz
   gatk MergeVcfs $list2 -O final_merged_SNPs_4samples_$dat.vcf.gz
6. java -jar /mnt/freeNAS_50T/1_biosofts/SnpEff/snpEff/snpEff.jar -t Vitis_vinifera final_merged_InDels_4samples_$dat.vcf.gz |gzip > final_merged_InDels_4samples_snpeff_$dat.vcf.gz
   java -jar /mnt/freeNAS_50T/1_biosofts/SnpEff/snpEff/snpEff.jar -t Vitis_vinifera final_merged_SNPs_4samples_$dat.vcf.gz |gzip > final_merged_SNPs_4samples_snpeff_$dat.vcf.gz
   
###SV calling
1. bwa mem -t 32 -R "@RG\tID:$tag\tLB:$tag\tPL:Illumina\tPU:PE\tSM:$tag" $genome $path"/"$tag"_clean_R1.fq.gz" $path"/"$tag"_clean_R2.fq.gz" \
	| samblaster --excludeDups --addMateTags --maxSplitCount 2 --minNonOverlap 20 \
	| samtools view -S -b - > $tag.bam
   samtools stats $tag.bam > $tag.bam.stats
   samtools view -b -F 1294 $tag.bam > $tag.discordants.unsorted.bam
   samtools view -h $tag.bam \
	| /mnt/freeNAS_50T/1_biosofts/lumpy-sv/scripts/extractSplitReads_BwaMem -i stdin \
	| samtools view -Sb - > $tag.splitters.unsorted.bam
   samtools sort $tag.discordants.unsorted.bam -o $tag.discordants.bam
   samtools sort $tag.splitters.unsorted.bam -o $tag.splitters.bam
2. /mnt/freeNAS_50T/1_biosofts/lumpy-sv/bin/lumpyexpress \
    -B Ximulaote0.bam,Jinzaowuhe.bam \
    -S Ximulaote0.splitters.bam,Jinzaowuhe.splitters.bam \
    -D Ximulaote0.discordants.bam,Jinzaowuhe.discordants.bam \
    -o lumpyout_Ximulaote0_vs_Jinzaowuhe.vcf
   /mnt/freeNAS_50T/1_biosofts/lumpy-sv/bin/lumpyexpress \
    -B Wuhebai000.bam,Daliwuheba.bam \
    -S Wuhebai000.splitters.bam,Daliwuheba.splitters.bam \
    -D Wuhebai000.discordants.bam,Daliwuheba.discordants.bam \
    -o lumpyout_Wuhebai000_vs_Daliwuheba.vcf
