# Supplementary material for: Integrative genomic and transcriptomic analyses of a bud sport mutant ‘Jinzao Wuhe’ with the phenotype of large berries in grapevines
Source: PeerJ. 2023 Jan 3;11:e14617. doi: 10.7717/peerj.14617 (PMC9817954; doi:10.7717/peerj.14617)
Supplement: Supplemental Information 13 [file peerj-11-14617-s013.zip › code/circos.conf]

karyotype = karyotype_grape_12X_2021Jul210830

chromosomes_units           = 1000000
chromosomes_display_default = yes
chromosomes_scale 			= /./=1rn

<ideogram>  ##调整染色体间距
	<spacing>
	 #default = 5u

	<pairwise Chr1 Chr19>
	 spacing = 20u
	</pairwise>
	
</spacing>
</ideogram>

<image> ##使间距沿垂直线居中
	angle_offset* = -82
</image>

<<include ideogram_dalizaoshu_2021Jul07.conf>>			##构图设置
<<include conf_ticks_20180811>>			##刻度设置

<image>	
dir*    = .
radius* = 500p
svg*    = yes
<<include etc/image.conf>>		
</image>


<<include etc/colors_fonts_patterns.conf>>	#设置颜色，字体，填充模式的配置信息：
<<include etc/housekeeping.conf>>			#系统与debug参数	

###################################

<plots>	

##GC content
<plot>
type       			= heatmap
file        		= plot_GC_content_grape_12X_2021Jul210847_cuttail
max   				= 0.6
min					= 0.3
r1    				= 0.98r
r0    				= 0.92r
color 				= greys-6-seq
#z 					= 10
</plot>

##gene_density
<plot>
type 				= heatmap
file 				= plot_gene_density_grape_12X_2021Jul210902_cuttail
max 				= 210
min 				= 0
r1 					= 0.90r
r0 					= 0.82r
color				= blues-4-seq
fill_color 			= yes
#thickness      	= 2p
thickness      		= 1p

#<<include backgrounds_conf_20190305>>
<<include axes_conf_2021Mar03>>
</plot>

##gene_density
<plot>
type 				= line
file 				= plot_gene_density_grape_12X_2021Jul210902_cuttail
max 				= 210
min 				= 0
r1 					= 0.90r
r0 					= 0.82r
color				= 0,0,205
fill_color 			= 0,0,205
thickness      		= 2p
#thickness      		= 1p

#<<include backgrounds_conf_20190305>>
<<include axes_conf_2021Mar03>>
</plot>

##histogram
<plot>
type 				= heatmap	
file 				= plots_out_genelist_SNP_2022Aug251745
max 				= 9
min 				= 0
r1 					= 0.80r
r0 					= 0.68r
color				= greens-4-seq
#fill_color 			= 255,0,0
#thickness      	= 2p
thickness      		= 1p

#<<include backgrounds_conf_20190305>>
<<include axes_conf_2021Mar03>>
</plot>

##histogram
<plot>
type 				= line	
file 				= plots_out_genelist_SNP_2022Aug251745
max 				= 9
min 				= 0
r1 					= 0.80r
r0 					= 0.68r
color				= 46,139,87
fill_color 			= 46,139,87
thickness   	   	= 2p
#thickness      		= 1p

#<<include backgrounds_conf_20190305>>
<<include axes_conf_2021Mar03>>
</plot>

##histogram
<plot>
type 				= heatmap	
file 				= plots_out_genelist_InDel_2022Aug251745
max 				= 5
min 				= 0
r1 					= 0.66r
r0 					= 0.54r
color				= oranges-4-seq
#fill_color 			= 0,0,205
#thickness      	= 2p
thickness      		= 1p

#<<include backgrounds_conf_20190305>>
<<include axes_conf_2021Mar03>>
</plot>

##histogram
<plot>
type 				= line	
file 				= plots_out_genelist_InDel_2022Aug251745
max 				= 5
min 				= 0
r1 					= 0.66r
r0 					= 0.54r
color				= 255,69,0
fill_color 			= 255,69,0
thickness   	   	= 2p
#thickness      		= 1p

#<<include backgrounds_conf_20190305>>
<<include axes_conf_2021Mar03>>
</plot>


##histogram
<plot>
type 				= heatmap	
file 				= plots_out_genelist_SV_2022Aug251745
max 				= 4
min 				= 0
r1 					= 0.52r
r0 					= 0.44r
color				= purples-4-seq
#fill_color 		= 0,0,205
#thickness      	= 2p
thickness      		= 1p

#<<include backgrounds_conf_20190305>>
<<include axes_conf_2021Mar03>>
</plot>

##histogram
<plot>
type 				= line	
file 				= plots_out_genelist_SV_2022Aug251745
max 				= 4
min 				= 0
r1 					= 0.52r
r0 					= 0.44r
color				= 102,0,204
fill_color 			= 102,0,204
thickness   	   	= 2p
#thickness      		= 1p

#<<include backgrounds_conf_20190305>>
<<include axes_conf_2021Mar03>>
</plot>


##histogram
#<plot>
#type 				= scatter	
#file 				= plots_out_genelist_Indel_2021Aug011810
#max 				= 3
#min 				= 0
#r1 					= 0.52r
#r0 					= 0.42r
#glyph				= circle
#glyph_size			= 2
#fill_color			= 0,0,205
#stroke_color		= 0,0,205
#fill_color 		= no
#thickness      	= 2p
#stroke_thickness    = 1

#<<include backgrounds_conf_20190305>>
#<<include axes_conf_2021Mar03>>
#</plot>

##histogram
#<plot>
#show				= yes
#type  				= text
#color 				= black
#file  				= ./text_out_myb_genelist_2021Mar062124
#r1    				= 0.8r
#r0    				= 0.1r
#label_font 			= light
#label_size 			= 5p

# padding  - text margin in angular direction
# rpadding - text margin in radial direction
# rpadding   = 5p

# Short lines can be placed before the label to connect them to the
# label's position. This is most useful when the labels are
# rearranged.

#show_links     		= yes
#link_dims      		= 2p,0p,3p,0p,2p
#link_thickness 		= 0.5p
#link_color     		= black

#<<include axes_conf_2021Mar03>>
#</plot>
</plots> ###END
