# Supplementary material for: Integrative genomic and transcriptomic analyses of a bud sport mutant ‘Jinzao Wuhe’ with the phenotype of large berries in grapevines
Source: PeerJ. 2023 Jan 3;11:e14617. doi: 10.7717/peerj.14617 (PMC9817954; doi:10.7717/peerj.14617)
Supplement: Supplemental Information 13 [file peerj-11-14617-s013.zip › code/venn.R]

### R code from vignette source 'venn.Rnw'

###################################################
### code chunk number 1: venn.Rnw:34-36
###################################################
suppressMessages(library(gplots))
venn( list(A=1:5,B=4:6,C=c(4,8:10)) )


###################################################
### code chunk number 2: venn.Rnw:44-46
###################################################
v.table<-venn( list(A=1:5,B=4:6,C=c(4,8:10),D=c(4:12)) )
print(v.table)


###################################################
### code chunk number 3: venn.Rnw:52-53
###################################################
venn( list(A=1:5,B=4:6,C=c(4,8:10),D=c(4:12),E=c(2,4,6:9)) )
